# Supplementary material for: Effect of Mandatory Bicycle Helmet Legislation on Helmet Use and Injury Outcomes: A Propensity Score-Matched Analysis Using Decision Tree and Segmented Regression
Source: J Clin Med. 2026 May 4;15(9):3515. doi: 10.3390/jcm15093515 (PMC13164154; doi:10.3390/jcm15093515)
Supplement: Supplementary file 1 [file jcm-15-03515-s001.zip]

Archive with 1 entries (1 files):
- jcm-4282144-supplementary.pdf
